# Supplementary material for: Determining a Clinically Applicable Cutoff in AI Algorithms for Predicting Clinical Deterioration: A Workload-Constrained, Alarm-Based Approach
Source: J Clin Med. 2026 Jul 22;15(14):5753. doi: 10.3390/jcm15145753 (PMC13413000; doi:10.3390/jcm15145753)
Supplement: Supplementary file 1 [file jcm-15-05753-s001.zip]

Archive with 7 entries (7 files):
- Figure_S1.jpg
- Table_S1.csv
- Table_S2.csv
- Table_S3.csv
- Table_S4.csv
- TABLE_S5.xlsx
- Table_S6.xlsx
