# Supplementary material for: Determining a Clinically Applicable Cutoff in AI Algorithms for Predicting Clinical Deterioration: A Workload-Constrained, Alarm-Based Approach
Source: J Clin Med. 2026 Jul 22;15(14):5753. doi: 10.3390/jcm15145753 (PMC13413000; doi:10.3390/jcm15145753)
Supplement: Supplementary file 1 [file jcm-15-05753-s001.zip › Table_S1.csv]

Unnamed: 0	Cut-off	TN	FP	FN	TP	Sensitivity	Specificity	F1-score	Youden_index	Euclidean-Distance	IU	Total Alerts per Day per 100 patients total_alerts	PPV	NPV
0	0.0	0	3060458	0	7425	1.0	0.0	0.0048287846290517	0.0	1.0	1.0	100.0	0.0024202357130307774
1	1.0	408611	2651847	39	7386	0.9947474747474748	0.1335130232141725	0.0055395180034335	0.1282604979616473	0.8665028966835434	0.8612344515333021	100.0	0.0027774926078309044	0.9999045638076594
2	2.0	818062	2242396	79	7346	0.9893602693602692	0.2673005151516537	0.0065090443019944	0.2566607845119231	0.7327767320030829	0.7220597542086156	89.19287176904572	0.003265263305747948	0.9999034396271548
3	3.0	1125334	1935124	160	7265	0.9784511784511783	0.3677011741379885	0.0074519928567545	0.346152352589167	0.6326659125451768	0.6107500043131899	75.94541601372269	0.0037402394679953398	0.9998578402017247
4	4.0	1372727	1687731	281	7144	0.9621548821548822	0.4485364608826522	0.0083933501732949	0.4106913430375343	0.5527606063392555	0.51361842127223	66.00618134501774	0.0042150601076775575	0.9997953398669199
5	5.0	1580303	1480155	391	7034	0.9473400673400674	0.5163616033940018	0.0094124636862761	0.4637016707340691	0.486496831623156	0.4309784639460655	58.08240259524461	0.004729728366737516	0.9997526402959712
6	6.0	1757549	1302909	515	6910	0.9306397306397306	0.5742764645030254	0.0104916021633045	0.5049161951427559	0.4313367311530203	0.3563632661367052	51.470817558292026	0.005275538070527302	0.999707064134184
7	7.0	1910853	1149605	615	6810	0.9171717171717172	0.6243683135007897	0.0117026395380808	0.5415400306725069	0.3846552850781112	0.2928034036709275	45.76547189635383	0.0058888893693008135	0.9996782577579117
8	8.0	2043209	1017249	720	6705	0.9030303030303032	0.6676154353368026	0.0130020099303941	0.5706457383671055	0.346240698007525	0.2354148676935005	40.71174941266997	0.0065481457174834026	0.9996477372746314
9	9.0	2157678	902780	828	6597	0.8884848484848484	0.70501800710874	0.0143913298618458	0.5935028555935884	0.3153569487858902	0.1968086535354571	36.1631691024779	0.007254417034959098	0.9996164013442631
10	10.0	2255590	804868	965	6460	0.87003367003367	0.7370106042951742	0.0157800948515608	0.6070442743288442	0.29335076133889	0.1832672348002013	32.24550523164705	0.007962254476611185	0.9995723569777825
11	11.0	2340100	720358	1095	6330	0.8525252525252526	0.7646241183509135	0.0172453014726615	0.6171493708761662	0.2777599805674411	0.1731621382528795	28.833239173059766	0.0087107534457704	0.9995322901338847
12	12.0	2413280	647178	1240	6185	0.832996632996633	0.7885355721267863	0.0187200736090849	0.6215322051234193	0.2694574713126487	0.1687793040056263	25.888792030206275	0.009466406882544619	0.9994864403691003
13	13.0	2476770	583688	1391	6034	0.8126599326599326	0.8092808331302047	0.020209429169032	0.6219407657901375	0.2673389261639423	0.1683707433389082	23.323712794975165	0.010231939795361205	0.9994386966787066
14	14.0	2531694	528764	1508	5917	0.7969023569023569	0.8272271666528344	0.0218296790664556	0.6241295235551911	0.266644153460422	0.1661819855738543	21.108091733409683	0.011066411561286075	0.9994047059808101
15	15.0	2579796	480662	1615	5810	0.7824915824915825	0.8429444220440209	0.0235271726696052	0.6254360045356033	0.2682841148001549	0.1648755045934422	19.21304166656015	0.011943133417750662	0.9993743731625844
16	16.0	2622755	437703	1721	5704	0.7682154882154882	0.8569812100019016	0.0253043262235156	0.62519669821739	0.272357181281685	0.1651148109116557	17.545765727535105	0.012864027857025262	0.9993442500522008
17	17.0	2660820	399638	1850	5575	0.7508417508417509	0.869418890898029	0.0270212631895268	0.62026064173978	0.2813027891399319	0.1700508673892656	16.04082039588217	0.013758196306633795	0.9993052086815114
18	18.0	2694657	365801	1977	5448	0.7337373737373737	0.880475079220169	0.0287740906426107	0.6142124529575428	0.2918595429854845	0.1760990561715029	14.72530337928866	0.014674787002793274	0.9992668638013168
19	19.0	2725071	335387	2070	5355	0.7212121212121212	0.890412807494826	0.0307611002765914	0.6116249287069473	0.2995530572706796	0.1786865804220984	13.561124503741272	0.015715702789794037	0.9992409633385293
20	20.0	2752457	308001	2161	5264	0.708956228956229	0.8993611413716509	0.0328292120115999	0.6083173703278799	0.3079523608115317	0.1904049124154219	12.50354698768077	0.016803664628988236	0.9992154992089647
21	21.0	2777274	283184	2266	5159	0.6948148148148148	0.9074700584030232	0.0348854507587027	0.6022848732178381	0.3189040409722895	0.2126552435882085	11.581713648808597	0.017891885705565942	0.9991847571900386
22	22.0	2800012	260446	2379	5046	0.6795959595959596	0.9148996653442066	0.0369782754463811	0.5944956249401663	0.3315129199077495	0.235303705748247	10.747820040544308	0.019006222409714793	0.9991510820581425
23	23.0	2821001	239457	2486	4939	0.6651851851851852	0.9217577891936436	0.0392262758070216	0.5869429743788288	0.3438354312332355	0.2565726040084584	9.973490261441752	0.020209005057365913	0.9991195284412502
24	24.0	2840072	220386	2588	4837	0.6514478114478115	0.9279892094581922	0.0415821326639386	0.5794370209060036	0.3559131665153405	0.2765413980103807	9.23418299133129	0.021476492187742814	0.9990895851069069
25	25.0	2857769	202689	2677	4748	0.6394612794612795	0.9337716773110428	0.0441958094032448	0.5732329567723224	0.3665710841486139	0.2943103978497634	8.577191399289836	0.02288887710485593	0.9990641319570445
26	26.0	2873880	186578	2776	4649	0.6261279461279461	0.9390359220744084	0.0468054688601171	0.5651638682023545	0.3788098882867573	0.3129079759464623	7.966470421318227	0.02431142045840807	0.9990349906280069
27	27.0	2888917	171541	2870	4555	0.6134680134680135	0.943949238970115	0.0496400956838726	0.5574172524381285	0.3905747872359314	0.3304812255021014	7.416847105018956	0.025866572778484462	0.9990075340956993
28	28.0	2902614	157844	2972	4453	0.5997306397306398	0.948424712902448	0.0524740457925313	0.5481553526330876	0.4035784570683101	0.3486940731718081	6.908892905257723	0.027437352508056217	0.9989771426486774
29	29.0	2915360	145098	3079	4346	0.5853198653198654	0.9525894490301778	0.0554092905545391	0.5379093143500433	0.4173815693602158	0.3672695837103125	6.428547690687337	0.029081127378817483	0.9989449839451844
30	30.0	2927225	133233	3192	4233	0.5701010101010101	0.9564663197469137	0.0584301302358324	0.5265673298479236	0.4320975848492441	0.3863653096459035	5.984247540116111	0.030793068831565625	0.9989107352298324
31	31.0	2938082	122376	3287	4138	0.5573063973063973	0.960013827995679	0.0617893220047932	0.5173202253020763	0.4444958040492626	0.4027074306892817	5.587240558621801	0.032707842610303996	0.9988824931519983
32	32.0	2948091	112367	3381	4044	0.5446464646464646	0.9632842535332948	0.0653121870861462	0.5079307181797592	0.4568313564079974	0.4186377888868301	5.19815837843227	0.034738985147451704	0.9988544699051863
33	33.0	2957015	103443	3486	3939	0.5305050505050505	0.96620015696997	0.0686195092633724	0.4967052074750202	0.4707100349367112	0.4356951064649194	4.833106240908847	0.03668212549589317	0.9988224965977043
34	34.0	2965442	95016	3580	3845	0.5178451178451179	0.9689536664120206	0.0723519560431289	0.4867987842571386	0.4831533971887648	0.4511085485669027	4.507933748661093	0.03889299116941969	0.9987942157383812
35	35.0	2973129	87329	3667	3758	0.5061279461279461	0.9714653819787756	0.0762952736722429	0.4775933281067219	0.4946956943631287	0.4653374358508296	4.185317643931008	0.0412572595430742	0.998768138629587
36	36.0	2980147	80311	3758	3667	0.4938720538720538	0.973758502812324	0.0802380665842477	0.4676305566843779	0.5068077683168877	0.4798864489402702	3.902069906973058	0.04366619829002834	0.9987405765263975
37	37.0	2986824	73634	3859	3566	0.4802693602693603	0.9759402024141484	0.0842776957163958	0.4562095626835087	0.5202872396423847	0.4956708421447882	3.6454086001988872	0.046191709844559586	0.9987096592985616
38	38.0	2992955	67503	3958	3467	0.4669360269360269	0.977943497345822	0.0884495184641877	0.444879524281849	0.5335200921128294	0.5110074704097951	3.395649539722428	0.048851627448217555	0.9986793076742635
39	39.0	2998646	61812	4064	3361	0.4526599326599326	0.9798030229462388	0.0925920824265131	0.4324629556061714	0.5477125771770625	0.5271430902863061	3.155604751813118	0.05157043560983843	0.9986465559444635
40	40.0	3003743	56715	4184	3241	0.4364983164983165	0.9814684599494584	0.0961992253009008	0.417966776447775	0.5638063189481618	0.544970143451142	2.935244147789875	0.05405630795917006	0.9986090087957586
41	41.0	3008353	52105	4278	3147	0.4238383838383838	0.9829747704428552	0.1004196116597795	0.4068131542812392	0.5764131039275903	0.5591363866044714	2.737891031425672	0.05695721421848983	0.9985799787627493
42	42.0	3012611	47847	4363	3062	0.4123905723905723	0.9843660654712464	0.1049816573524874	0.3967566378618188	0.5878173690223253	0.5719754930806742	2.5586882664369326	0.0601465359759571	0.9985538489890864
43	43.0	3016607	43851	4474	2951	0.3974410774410774	0.9856717523978438	0.1088387703542515	0.3831128298389212	0.6027292541719859	0.5882306749567663	2.3927787165400827	0.06305286098884663	0.9985190731397139
44	44.0	3020394	40064	4563	2862	0.3854545454545454	0.986909148892094	0.1136819526921014	0.3723636943466393	0.6146848672980396	0.6014546034375484	2.237605994217452	0.06667287890788799	0.9984915488054872
45	45.0	3023840	36618	4683	2742	0.3692929292929293	0.98803512415462	0.1172170567489579	0.3573280534475493	0.63082055078595	0.6187421948616908	2.087290408178395	0.06966463414634147	0.9984537016889091
46	46.0	3027048	33410	4768	2657	0.3578451178451178	0.9890833332788752	0.1221833900487446	0.3469284511239929	0.6422476674053793	0.6312382154337574	1.950268037231228	0.07366845038400754	0.998427345195091
47	47.0	3029950	30508	4866	2559	0.3446464646464646	0.9900315573682108	0.1263953373505877	0.3346780220146756	0.6554293448945361	0.6453850927217463	1.8104336400146224	0.07738833277890343	0.998396607899787
48	48.0	3032557	27901	4950	2475	0.3333333333333333	0.9908833906559084	0.1309489166953255	0.3242167239892417	0.6667289981772034	0.6575500573225751	1.687471400414646	0.08147879905188307	0.9983703741258868
49	49.0	3034998	25460	5045	2380	0.3205387205387205	0.9916809836959044	0.1349780235360839	0.3122197042346248	0.6795122046876176	0.6711422631571838	1.57243396211945	0.08548850574712644	0.9983404839997329
50	50.0	3037229	23229	5136	2289	0.3082828282828282	0.9924099595550732	0.1389673071669246	0.3006927878379013	0.6917588122766192	0.6841271312722449	1.4650656863772666	0.08970138725605455	0.9983118396379133
51	51.0	3039390	21068	5220	2205	0.296969696969697	0.9931160630206328	0.1436575672682259	0.2900857599903297	0.7030640053133254	0.6961463660509358	1.3640883794292609	0.09474498345722511	0.9982854946939017
52	52.0	3041278	19180	5306	2119	0.2853872053872054	0.9937329641511172	0.1475421250522211	0.2791201695383227	0.714640274517634	0.7083457587639118	1.2641336274883237	0.09948823888445467	0.998258377251374
53	53.0	3042960	17498	5403	2022	0.2723232323232323	0.994282555094695	0.1500835034329189	0.2666057874179273	0.7276992286602713	0.7219593227714627	1.1718480381003995	0.1035860655737705	0.9982275732909762
54	54.0	3044535	15923	5501	1924	0.2591245791245791	0.9947971839508988	0.1522633744855967	0.253921763075478	0.7408936891026761	0.7356726048263198	1.0897879987831596	0.10780523337255561	0.9981964147308425
55	55.0	3045894	14564	5594	1831	0.2465993265993266	0.9952412351353948	0.1537363560033585	0.2418405617347212	0.7534157023341262	0.7486419085360682	1.0082392369694535	0.11168039036291552	0.9981667960024748
56	56.0	3047145	13313	5692	1733	0.2334006734006734	0.9956499974840368	0.1542432468514974	0.2290506708847102	0.7666116683591698	0.7622493240833633	0.9412618840064728	0.1151801143160973	0.9981355047780147
57	57.0	3048372	12086	5772	1653	0.2226262626262626	0.9960509178691556	0.1562086562086562	0.2186771804954181	0.7773837680374401	0.7734246552428929	0.8742845310434918	0.12031443336487371	0.9981101087571509
58	58.0	3049455	11003	5835	1590	0.2141414141414141	0.9964047864731356	0.1588570286741932	0.2105462006145497	0.7858668096617645	0.7822633723317215	0.8101192043499491	0.12626062097990948	0.9980901976571782
59	59.0	3050414	10044	5913	1512	0.2036363636363636	0.99671813826558	0.1593172119487909	0.2003545019019434	0.7963703987082631	0.7930817746292163	0.7510666526917483	0.1308411214953271	0.9980653248163563
60	60.0	3051306	9152	5986	1439	0.1938047138047138	0.9970095979098552	0.159746891651865	0.190814311714569	0.8062008322919049	0.8032048841051415	0.6994276248347935	0.13587007836842602	0.9980420581351078
61	61.0	3052115	8343	6069	1356	0.1826262626262626	0.99727393743028	0.158374211632796	0.1799002000565426	0.817378283272467	0.8146476748040173	0.6449765707084005	0.1398082276523353	0.9980154889306857
62	62.0	3052839	7619	6126	1299	0.1749494949494949	0.9975105033298938	0.1589671418956128	0.1724599982793886	0.8250542609294033	0.8225610083803988	0.6004954279009246	0.1456604619869926	0.9979973618527835
63	63.0	3053516	6942	6199	1226	0.1651178451178451	0.9977317120509414	0.1572500480985057	0.1628495571687864	0.8348852362276449	0.8326138669330962	0.5583150338593527	0.15009794319294809	0.9979739943099275
64	64.0	3054139	6319	6255	1170	0.1575757575757575	0.997935276354062	0.1568995574627866	0.1555110339298195	0.8424267726679826	0.8403595187783044	0.5140895298036439	0.15622913606623048	0.9979561455159042
65	65.0	3054713	5745	6306	1119	0.1507070707070707	0.9981228299816564	0.1566239764854083	0.148829900688727	0.84929500382037	0.8474157592745857	0.4713978582585377	0.16302447552447552	0.9979399017124689
66	66.0	3055220	5238	6362	1063	0.1431649831649831	0.998288491461082	0.1548885327116421	0.1414534746260651	0.8568367261830824	0.8551235082960988	0.434841516755842	0.168703380415807	0.9979219893506037
67	67.0	3055700	4758	6411	1014	0.1365656565656565	0.998445330731544	0.1536712889293021	0.1350109872972007	0.8634357430743934	0.8618796741658875	0.4054430603026251	0.17567567567567569	0.9979063463081514
68	68.0	3056115	4343	6464	961	0.1294276094276094	0.9985809313507978	0.1509937936994265	0.1280085407784073	0.870573547141629	0.8691533219231884	0.3745107713388057	0.181184012066365	0.9978893605683314
69	69.0	3056550	3908	6513	912	0.1228282828282828	0.9987230669396542	0.148958758677011	0.121551349767937	0.8771726466118398	0.8758947841113713	0.3486912574103283	0.1892116182572614	0.9978736970150467
70	70.0	3056932	3526	6557	868	0.1169023569023569	0.9988478848590636	0.1468821389288434	0.1157502417614204	0.8830983946389611	0.8819455279567068	0.3172476909429746	0.19754210286754664	0.9978596299839824
71	71.0	3057287	3171	6596	829	0.1116498316498316	0.9989638805695096	0.1451203501094091	0.1106137122193411	0.8883507725843698	0.8873140489196779	0.2898943445038946	0.20725	0.9978471762792509
72	72.0	3057579	2879	6636	789	0.1062626262626262	0.9990592911257072	0.1422518705489948	0.1053219173883335	0.8937378688117474	0.8927966648630811	0.2645861080789514	0.21510359869138496	0.9978343556179968
73	73.0	3057855	2603	6668	757	0.1019528619528619	0.9991494737062232	0.1403801576263328	0.101102335659085	0.8980475408070733	0.8971966117533612	0.2433680916822819	0.22529761904761905	0.9978241311943163
74	74.0	3058122	2336	6717	708	0.0953535353535353	0.9992367155504176	0.135256471487248	0.0945902509039529	0.9046467866523918	0.9038831801968824	0.2257290178103518	0.2325886990801577	0.9978083677478654
75	75.0	3058390	2068	6757	668	0.0899663299663299	0.9993242841430924	0.1314831217399862	0.0892906141094223	0.9100339208990345	0.9093579541767622	0.2075786664348875	0.24415204678362573	0.9977955380280293
76	76.0	3058609	1849	6791	634	0.0853872053872053	0.9993958420602408	0.1279773920064594	0.084783047447446	0.9146129941544906	0.9140086366730352	0.1912177863217929	0.25533628674989933	0.9977846284334834
77	77.0	3058783	1675	6822	603	0.0812121212121212	0.9994526962957831	0.1242914562506441	0.0806648175079043	0.9187880417968416	0.918240575083662	0.1712779636839589	0.2647058823529412	0.9977746643810929
78	78.0	3058951	1507	6854	571	0.0769023569023569	0.999507590040445	0.1201725770809218	0.0764099469428019	0.9230977744312852	0.922605233138088	0.1584960260956038	0.2747834456207892	0.9977643718370869
79	79.0	3059090	1368	6911	514	0.0692255892255892	0.9995530080791828	0.1104544966154507	0.0687785973047721	0.9307745181053404	0.9303274188535936	0.1459697272590157	0.2731137088204038	0.9977459237619296
80	80.0	3059230	1228	6943	482	0.0649158249158249	0.9995987528664012	0.1055281882868089	0.064514577782226	0.935084261172283	0.9346829279505762	0.1331877896706605	0.2818713450292398	0.9977356137439081
81	81.0	3059362	1096	6984	441	0.0593939393939393	0.999641883665778	0.0984155322472662	0.0590358230597174	0.9406061287787576	0.9402479442718388	0.1221953233446751	0.28692257644762525	0.997722370534832
82	82.0	3059476	982	7011	414	0.0557575757575757	0.9996791329925128	0.0938669085137739	0.0554367087500886	0.9442424787600092	0.9439215572349372	0.1096690245080871	0.29656160458452724	0.9977136703987332
83	83.0	3059599	859	7047	378	0.0509090909090909	0.9997193230555688	0.0872777649503578	0.0506284139646597	0.9490909505935432	0.948810232146478	0.1004660294444714	0.3055780113177041	0.9977020497312047
84	84.0	3059691	767	7078	347	0.0467340067340067	0.9997493839157408	0.0812741538821876	0.0464833906497474	0.9532660262097996	0.953015377181734	0.0887066468631846	0.3114901256732496	0.9976920335375765
85	85.0	3059765	693	7098	327	0.044040404040404	0.9997735633032704	0.0774422735346358	0.0438139673436743	0.9559596227774536	0.9557331592628664	0.0805262068066374	0.3205882352941177	0.9976855829556129
86	86.0	3059838	620	7122	303	0.0408080808080808	0.9997974159423196	0.0725922376617153	0.0406054967504005	0.9591919405850832	0.9589893351342388	0.0728570442536243	0.3282773564463705	0.9976778308161828
87	87.0	3059898	560	7156	269	0.0362289562289562	0.9998170208511276	0.0651805185364671	0.0360459770800838	0.9637710611410244	0.9635880646221712	0.0628871329347073	0.32448733413751507	0.9976668164303596
88	88.0	3059954	504	7177	248	0.0334006734006734	0.9998353187660148	0.0606579430108841	0.033235992166688	0.9665993406278428	0.9664346453653412	0.0577743578993652	0.32978723404255317	0.9976600282152931
89	89.0	3060009	449	7204	221	0.0297643097643097	0.9998532899324218	0.0546016059295861	0.0296175996967316	0.97023570132776	0.970088980168112	0.0531728603675574	0.32985074626865674	0.9976512879933672
90	90.0	3060079	379	7228	197	0.0265319865319865	0.9998761623260308	0.049243844519435	0.0264081488580174	0.9734680213448872	0.9733441757940444	0.0495939178428179	0.3420138888888889	0.9976435355182901
91	91.0	3060117	341	7250	175	0.0235690235690235	0.999888578768276	0.0440750535197078	0.0234576023372994	0.9764309827881544	0.9763195551992524	0.0434585878004074	0.3391472868217054	0.9976364093373894
92	92.0	3060159	299	7276	149	0.02006734006734	0.9999023022044412	0.0378508827638765	0.0199696422717814	0.9799326648028206	0.9798349621371012	0.0380901740132983	0.3325892857142857	0.9976279855970868
93	93.0	3060187	271	7296	129	0.0173737373737373	0.999911451161885	0.0329712460063897	0.0172851885356224	0.982626266616028	0.9825377137881476	0.0337443152332575	0.3225	0.9976215027108545
94	94.0	3060217	241	7309	116	0.0156228956228956	0.9999212536162888	0.0298123875610382	0.0155441492391843	0.9843771075268084	0.9842983579933932	0.0288871789496826	0.32492997198879553	0.9976172981092907
95	95.0	3060259	199	7332	93	0.0125252525252525	0.9999349770524544	0.0241026305559155	0.0124602295777067	0.9874747496155536	0.9874097245272018	0.0263307914320115	0.3184931506849315	0.9976098508569102
96	96.0	3060293	165	7343	82	0.011043771043771	0.9999460865007788	0.0213764337851929	0.0109898575445497	0.9889562304257912	0.9889023154570076	0.022496210155505	0.3319838056680162	0.9976063000955785
97	97.0	3060325	133	7367	58	0.0078114478114478	0.9999565424521428	0.0152310924369747	0.0077679902635905	0.9921885531402656	0.992145094640695	0.0201954613896011	0.3036649214659686	0.9975985203208145
98	98.0	3060364	94	7385	40	0.0053872053872053	0.9999692856428678	0.0105834105040349	0.0053564910300731	0.9946127950870352	0.9945820802556624	0.0161052413613274	0.29850746268656714	0.9975926974468902
99	99.0	3060410	48	7407	18	0.0024242424242424	0.9999843160729538	0.0048057669203043	0.0024085584971962	0.9975757576990492	0.9975600736487114	0.009969911318917	0.2727272727272727	0.9975855795831368
100	100.0	3060458	0	7425	0	0.0	1.0	0.0	0.0	1.0	1.0	0.0061353300424104		0.9975797642869693
