# Supplementary material for: Determining a Clinically Applicable Cutoff in AI Algorithms for Predicting Clinical Deterioration: A Workload-Constrained, Alarm-Based Approach
Source: J Clin Med. 2026 Jul 22;15(14):5753. doi: 10.3390/jcm15145753 (PMC13413000; doi:10.3390/jcm15145753)
Supplement: Supplementary file 1 [file jcm-15-05753-s001.zip › Table_S2.csv]

Unnamed: 0	Cut-off	TN	FP	FN	TP	Sensitivity	Specificity	F1-score	Youden_index	Euclidean-Distance	IU	Total Alerts per Day per 100 patients total_alerts	PPV	NPV
0	0.0	0	2964095	0	3494	1.0	0.0	0.0023520043028081	0.0	1.0	1.0	100.0	0.0011773867607677477
1	1.0	1006518	1957577	142	3352	0.9593589009730968	0.3395700880032523	0.0034127069373551	0.2989289889763489	0.6616792029300501	0.6197888129698444	75.26209532242191	0.0017093938638267881	0.9998589394631753
2	2.0	1483484	1480611	273	3221	0.9218660560961648	0.5004846335896791	0.0043312629510947	0.422350689685844	0.5055892744807833	0.4213814225064858	52.64068871529955	0.0021707309183249856	0.9998160076077147
3	3.0	2036396	927699	635	2859	0.818259874069834	0.6870211649761563	0.0061217148509933	0.5052810390459903	0.3619188093288258	0.1552868600493213	34.4170962691921	0.0030723501383041144	0.9996882718034237
4	4.0	2354430	609665	1000	2494	0.7137950772753291	0.7943166463962862	0.0081019665298471	0.5081117236716153	0.3524470169280841	0.1524561754236963	23.28974634560045	0.004074104930255048	0.9995754490687475
5	5.0	2538197	425898	1360	2134	0.6107613050944476	0.8563143219093855	0.0098904816859239	0.4670756270038332	0.4149124434144358	0.2455530168149379	16.161233628210017	0.004985608552631579	0.9994644735282571
6	6.0	2717926	246169	1736	1758	0.5031482541499713	0.9169496929079534	0.013984512033601	0.4200979470579247	0.5037449859425945	0.413801438757982	9.87894676484629	0.007090796887793584	0.9993616853859045
7	7.0	2818906	145189	2175	1319	0.3775042930738408	0.9510174269043332	0.0175864321809042	0.3285217199781742	0.6244198888637125	0.5735131338304924	6.305489400174419	0.009002921342179266	0.9992290189469923
8	8.0	2880737	83358	2497	997	0.2853463079564968	0.9718774195833804	0.0226980386800077	0.2572237275398774	0.7152068086090201	0.6865311116268836	3.890825396910062	0.011819097860233536	0.9991339586034294
9	9.0	2921096	42999	2799	695	0.1989124212936462	0.9854933799355284	0.0294566415190302	0.1844058012291747	0.801218915642475	0.7865809586418822	2.3031851482428745	0.01590607406051174	0.9990427152821836
10	10.0	2943537	20558	3066	428	0.1224957069261591	0.9930643248613826	0.0349673202614379	0.1155600317875418	0.8775317019644644	0.8705686179352236	1.3217445107331736	0.02039454874678357	0.9989594797806152
11	11.0	2955209	8886	3242	252	0.072123640526617	0.9970021203773832	0.0398986700443318	0.0691257609040003	0.9278812023916696	0.9248784798507664	0.7160782912265075	0.02757715036112935	0.9989041562628551
12	12.0	2960610	3485	3360	134	0.0383514596451059	0.998824261705512	0.0376774919162097	0.037175721350618	0.9616492590998216	0.9604728020604062	0.3483047479857798	0.03702680298424979	0.9988663852873004
13	13.0	2962809	1286	3439	55	0.0157412707498568	0.9995661407613454	0.0227507755946225	0.0153074115112024	0.9842588248722718	0.9838248700114886	0.1493496622297371	0.041014168530947054	0.9988406229013892
14	14.0	2963617	478	3474	20	0.0057240984544934	0.999838736612693	0.0100200400801603	0.0055628350671863	0.9942759146233052	0.9941146381581996	0.0650737814000997	0.040160642570281124	0.9988291562341701
15	15.0	2963917	178	3488	6	0.001717229536348	0.9999399479436388	0.0032626427406199	0.0016571774799869	0.9982827722698784	0.9982227184072908	0.0224024493344605	0.03260869565217391	0.9988245622016543
16	16.0	2964017	78	3492	2	0.0005724098454493	0.999973685053954	0.0011191941801902	0.0005460948994033	0.9994275905009872	0.9994012752085047	0.009867745540179	0.025	0.9988232554644316
17	17.0	2964068	27	3494	0	0.0	0.9999908909802148	0.0	-9.109019785125128e-06	1.000000000041487	0.9999908909802148	0.0032003499049229	0.0	0.9988226025269228
18	18.0	2964085	10	3494	0	0.0	0.9999966262889683	0.0	-3.373711031540161e-06	1.000000000005691	0.9999966262889683	0.0010667833016409	0.0	0.9988226092717329
19	19.0	2964087	8	3494	0	0.0	0.9999973010311748	0.0	-2.698968825209924e-06	1.0000000000036422	0.9999973010311748	0.0005333916508204	0.0	0.998822610065235
20	20.0	2964095	0	3494	0	0.0	1.0	0.0	0.0	1.0	1.0	0.0		0.9988226132392323
21	21.0	2964095	0	3494	0	0.0	1.0	0.0	0.0	1.0	1.0	0.0		0.9988226132392323
22	22.0	2964095	0	3494	0	0.0	1.0	0.0	0.0	1.0	1.0	0.0		0.9988226132392323
23	23.0	2964095	0	3494	0	0.0	1.0	0.0	0.0	1.0	1.0	0.0		0.9988226132392323
24	24.0	2964095	0	3494	0	0.0	1.0	0.0	0.0	1.0	1.0	0.0		0.9988226132392323
25	25.0	2964095	0	3494	0	0.0	1.0	0.0	0.0	1.0	1.0	0.0		0.9988226132392323
26	26.0	2964095	0	3494	0	0.0	1.0	0.0	0.0	1.0	1.0	0.0		0.9988226132392323
27	27.0	2964095	0	3494	0	0.0	1.0	0.0	0.0	1.0	1.0	0.0		0.9988226132392323
28	28.0	2964095	0	3494	0	0.0	1.0	0.0	0.0	1.0	1.0	0.0		0.9988226132392323
29	29.0	2964095	0	3494	0	0.0	1.0	0.0	0.0	1.0	1.0	0.0		0.9988226132392323
30	30.0	2964095	0	3494	0	0.0	1.0	0.0	0.0	1.0	1.0	0.0		0.9988226132392323
31	31.0	2964095	0	3494	0	0.0	1.0	0.0	0.0	1.0	1.0	0.0		0.9988226132392323
32	32.0	2964095	0	3494	0	0.0	1.0	0.0	0.0	1.0	1.0	0.0		0.9988226132392323
33	33.0	2964095	0	3494	0	0.0	1.0	0.0	0.0	1.0	1.0	0.0		0.9988226132392323
34	34.0	2964095	0	3494	0	0.0	1.0	0.0	0.0	1.0	1.0	0.0		0.9988226132392323
35	35.0	2964095	0	3494	0	0.0	1.0	0.0	0.0	1.0	1.0	0.0		0.9988226132392323
36	36.0	2964095	0	3494	0	0.0	1.0	0.0	0.0	1.0	1.0	0.0		0.9988226132392323
37	37.0	2964095	0	3494	0	0.0	1.0	0.0	0.0	1.0	1.0	0.0		0.9988226132392323
38	38.0	2964095	0	3494	0	0.0	1.0	0.0	0.0	1.0	1.0	0.0		0.9988226132392323
39	39.0	2964095	0	3494	0	0.0	1.0	0.0	0.0	1.0	1.0	0.0		0.9988226132392323
40	40.0	2964095	0	3494	0	0.0	1.0	0.0	0.0	1.0	1.0	0.0		0.9988226132392323
41	41.0	2964095	0	3494	0	0.0	1.0	0.0	0.0	1.0	1.0	0.0		0.9988226132392323
42	42.0	2964095	0	3494	0	0.0	1.0	0.0	0.0	1.0	1.0	0.0		0.9988226132392323
43	43.0	2964095	0	3494	0	0.0	1.0	0.0	0.0	1.0	1.0	0.0		0.9988226132392323
44	44.0	2964095	0	3494	0	0.0	1.0	0.0	0.0	1.0	1.0	0.0		0.9988226132392323
45	45.0	2964095	0	3494	0	0.0	1.0	0.0	0.0	1.0	1.0	0.0		0.9988226132392323
46	46.0	2964095	0	3494	0	0.0	1.0	0.0	0.0	1.0	1.0	0.0		0.9988226132392323
47	47.0	2964095	0	3494	0	0.0	1.0	0.0	0.0	1.0	1.0	0.0		0.9988226132392323
48	48.0	2964095	0	3494	0	0.0	1.0	0.0	0.0	1.0	1.0	0.0		0.9988226132392323
49	49.0	2964095	0	3494	0	0.0	1.0	0.0	0.0	1.0	1.0	0.0		0.9988226132392323
50	50.0	2964095	0	3494	0	0.0	1.0	0.0	0.0	1.0	1.0	0.0		0.9988226132392323
51	51.0	2964095	0	3494	0	0.0	1.0	0.0	0.0	1.0	1.0	0.0		0.9988226132392323
52	52.0	2964095	0	3494	0	0.0	1.0	0.0	0.0	1.0	1.0	0.0		0.9988226132392323
53	53.0	2964095	0	3494	0	0.0	1.0	0.0	0.0	1.0	1.0	0.0		0.9988226132392323
54	54.0	2964095	0	3494	0	0.0	1.0	0.0	0.0	1.0	1.0	0.0		0.9988226132392323
55	55.0	2964095	0	3494	0	0.0	1.0	0.0	0.0	1.0	1.0	0.0		0.9988226132392323
56	56.0	2964095	0	3494	0	0.0	1.0	0.0	0.0	1.0	1.0	0.0		0.9988226132392323
57	57.0	2964095	0	3494	0	0.0	1.0	0.0	0.0	1.0	1.0	0.0		0.9988226132392323
58	58.0	2964095	0	3494	0	0.0	1.0	0.0	0.0	1.0	1.0	0.0		0.9988226132392323
59	59.0	2964095	0	3494	0	0.0	1.0	0.0	0.0	1.0	1.0	0.0		0.9988226132392323
60	60.0	2964095	0	3494	0	0.0	1.0	0.0	0.0	1.0	1.0	0.0		0.9988226132392323
61	61.0	2964095	0	3494	0	0.0	1.0	0.0	0.0	1.0	1.0	0.0		0.9988226132392323
62	62.0	2964095	0	3494	0	0.0	1.0	0.0	0.0	1.0	1.0	0.0		0.9988226132392323
63	63.0	2964095	0	3494	0	0.0	1.0	0.0	0.0	1.0	1.0	0.0		0.9988226132392323
64	64.0	2964095	0	3494	0	0.0	1.0	0.0	0.0	1.0	1.0	0.0		0.9988226132392323
65	65.0	2964095	0	3494	0	0.0	1.0	0.0	0.0	1.0	1.0	0.0		0.9988226132392323
66	66.0	2964095	0	3494	0	0.0	1.0	0.0	0.0	1.0	1.0	0.0		0.9988226132392323
67	67.0	2964095	0	3494	0	0.0	1.0	0.0	0.0	1.0	1.0	0.0		0.9988226132392323
68	68.0	2964095	0	3494	0	0.0	1.0	0.0	0.0	1.0	1.0	0.0		0.9988226132392323
69	69.0	2964095	0	3494	0	0.0	1.0	0.0	0.0	1.0	1.0	0.0		0.9988226132392323
70	70.0	2964095	0	3494	0	0.0	1.0	0.0	0.0	1.0	1.0	0.0		0.9988226132392323
71	71.0	2964095	0	3494	0	0.0	1.0	0.0	0.0	1.0	1.0	0.0		0.9988226132392323
72	72.0	2964095	0	3494	0	0.0	1.0	0.0	0.0	1.0	1.0	0.0		0.9988226132392323
73	73.0	2964095	0	3494	0	0.0	1.0	0.0	0.0	1.0	1.0	0.0		0.9988226132392323
74	74.0	2964095	0	3494	0	0.0	1.0	0.0	0.0	1.0	1.0	0.0		0.9988226132392323
75	75.0	2964095	0	3494	0	0.0	1.0	0.0	0.0	1.0	1.0	0.0		0.9988226132392323
76	76.0	2964095	0	3494	0	0.0	1.0	0.0	0.0	1.0	1.0	0.0		0.9988226132392323
77	77.0	2964095	0	3494	0	0.0	1.0	0.0	0.0	1.0	1.0	0.0		0.9988226132392323
78	78.0	2964095	0	3494	0	0.0	1.0	0.0	0.0	1.0	1.0	0.0		0.9988226132392323
79	79.0	2964095	0	3494	0	0.0	1.0	0.0	0.0	1.0	1.0	0.0		0.9988226132392323
80	80.0	2964095	0	3494	0	0.0	1.0	0.0	0.0	1.0	1.0	0.0		0.9988226132392323
81	81.0	2964095	0	3494	0	0.0	1.0	0.0	0.0	1.0	1.0	0.0		0.9988226132392323
82	82.0	2964095	0	3494	0	0.0	1.0	0.0	0.0	1.0	1.0	0.0		0.9988226132392323
83	83.0	2964095	0	3494	0	0.0	1.0	0.0	0.0	1.0	1.0	0.0		0.9988226132392323
84	84.0	2964095	0	3494	0	0.0	1.0	0.0	0.0	1.0	1.0	0.0		0.9988226132392323
85	85.0	2964095	0	3494	0	0.0	1.0	0.0	0.0	1.0	1.0	0.0		0.9988226132392323
86	86.0	2964095	0	3494	0	0.0	1.0	0.0	0.0	1.0	1.0	0.0		0.9988226132392323
87	87.0	2964095	0	3494	0	0.0	1.0	0.0	0.0	1.0	1.0	0.0		0.9988226132392323
88	88.0	2964095	0	3494	0	0.0	1.0	0.0	0.0	1.0	1.0	0.0		0.9988226132392323
89	89.0	2964095	0	3494	0	0.0	1.0	0.0	0.0	1.0	1.0	0.0		0.9988226132392323
90	90.0	2964095	0	3494	0	0.0	1.0	0.0	0.0	1.0	1.0	0.0		0.9988226132392323
91	91.0	2964095	0	3494	0	0.0	1.0	0.0	0.0	1.0	1.0	0.0		0.9988226132392323
92	92.0	2964095	0	3494	0	0.0	1.0	0.0	0.0	1.0	1.0	0.0		0.9988226132392323
93	93.0	2964095	0	3494	0	0.0	1.0	0.0	0.0	1.0	1.0	0.0		0.9988226132392323
94	94.0	2964095	0	3494	0	0.0	1.0	0.0	0.0	1.0	1.0	0.0		0.9988226132392323
95	95.0	2964095	0	3494	0	0.0	1.0	0.0	0.0	1.0	1.0	0.0		0.9988226132392323
96	96.0	2964095	0	3494	0	0.0	1.0	0.0	0.0	1.0	1.0	0.0		0.9988226132392323
97	97.0	2964095	0	3494	0	0.0	1.0	0.0	0.0	1.0	1.0	0.0		0.9988226132392323
98	98.0	2964095	0	3494	0	0.0	1.0	0.0	0.0	1.0	1.0	0.0		0.9988226132392323
99	99.0	2964095	0	3494	0	0.0	1.0	0.0	0.0	1.0	1.0	0.0		0.9988226132392323
100	100.0	2964095	0	3494	0	0.0	1.0	0.0	0.0	1.0	1.0	0.0		0.9988226132392323
