# Supplementary material for: Determining a Clinically Applicable Cutoff in AI Algorithms for Predicting Clinical Deterioration: A Workload-Constrained, Alarm-Based Approach
Source: J Clin Med. 2026 Jul 22;15(14):5753. doi: 10.3390/jcm15145753 (PMC13413000; doi:10.3390/jcm15145753)
Supplement: Supplementary file 1 [file jcm-15-05753-s001.zip › Table_S3.csv]

Unnamed: 0	Cut-off	TN	FP	FN	TP	Sensitivity	Specificity	F1-score	Youden_index	Euclidean-Distance	IU	Total Alerts per Day per 100 patients total_alerts	PPV	NPV
0	0.0	0	2843248	0	3198	1.0	0.0	0.0022444908907919	0.0	1.0	1.0	100.0	0.0011235062952186692
1	1.0	136178	2707070	112	3086	0.9649781113195748	0.0478952240536175	0.0022746755491542	0.0128733353731922	0.952748674660141	0.9170828872659572	99.74396586211496	0.0011386798398320983	0.9991782229070365
2	2.0	2079160	764088	854	2344	0.7329580988117573	0.7312622746942933	0.0060912386471421	0.4642203735060506	0.3788553048232486	0.0680536031703678	37.64528603813842	0.0030583274184793952	0.999589425840403
3	3.0	2591426	251822	1626	1572	0.4915572232645403	0.9114315740308268	0.0122529151337531	0.4029887972953672	0.5160992378342768	0.4198743507662864	12.963595146019468	0.006203777516436853	0.9993729396865161
4	4.0	2754236	89012	2223	975	0.3048780487804878	0.9686935504746684	0.020926114718034	0.2735715992551562	0.6958265738307958	0.6638155016941807	5.159354580610748	0.010834898374209609	0.9991935305404507
5	5.0	2811137	32111	2670	528	0.1651031894934334	0.9887062261188612	0.0294667522393057	0.1538094156122946	0.8349731932957585	0.8236030366254279	2.1538871849579944	0.01617696620607249	0.9990511076274954
6	6.0	2832610	10638	2934	264	0.0825515947467167	0.9962585043583958	0.0374468085106383	0.0788100991051123	0.9174560344187774	0.9137069096116792	0.8278437124949992	0.024215740231150248	0.9989652779149256
7	7.0	2840393	2855	3099	99	0.0309568480300187	0.9989958666989304	0.0321846553966189	0.0299527147289491	0.9690436722168936	0.9680390186689116	0.2731030804107214	0.03351387948544347	0.9989101428806552
8	8.0	2842449	799	3160	38	0.0118824265165728	0.9997189833598756	0.0188351920693928	0.0116014098764485	0.988117613443424	0.9878365568433028	0.0853447126283504	0.04540023894862605	0.998889517147296
9	9.0	2843052	196	3181	17	0.0053158223889931	0.9999310647541122	0.0099677513925535	0.0052468871431052	0.994684179999739	0.9946152423651192	0.0261368182424323	0.07981220657276995	0.998882382433202
10	10.0	2843222	26	3192	6	0.0018761726078799	0.9999908555286068	0.0037151702786377	0.0018670281364865	0.9981238274340092	0.9981146829207268	0.0048006400853447	0.1875	0.9988785889895145
11	11.0	2843241	7	3197	1	0.0003126954346466	0.9999975380269326	0.0006238303181534	0.0003102334615792	0.999687304568385	0.999684842592286	0.0016002133617815	0.125	0.9988768418634096
12	12.0	2843248	0	3198	0	0.0	1.0	0.0	0.0	1.0	1.0	0.0		0.9988764937047814
13	13.0	2843248	0	3198	0	0.0	1.0	0.0	0.0	1.0	1.0	0.0		0.9988764937047814
14	14.0	2843248	0	3198	0	0.0	1.0	0.0	0.0	1.0	1.0	0.0		0.9988764937047814
15	15.0	2843248	0	3198	0	0.0	1.0	0.0	0.0	1.0	1.0	0.0		0.9988764937047814
16	16.0	2843248	0	3198	0	0.0	1.0	0.0	0.0	1.0	1.0	0.0		0.9988764937047814
17	17.0	2843248	0	3198	0	0.0	1.0	0.0	0.0	1.0	1.0	0.0		0.9988764937047814
18	18.0	2843248	0	3198	0	0.0	1.0	0.0	0.0	1.0	1.0	0.0		0.9988764937047814
19	19.0	2843248	0	3198	0	0.0	1.0	0.0	0.0	1.0	1.0	0.0		0.9988764937047814
20	20.0	2843248	0	3198	0	0.0	1.0	0.0	0.0	1.0	1.0	0.0		0.9988764937047814
21	21.0	2843248	0	3198	0	0.0	1.0	0.0	0.0	1.0	1.0	0.0		0.9988764937047814
22	22.0	2843248	0	3198	0	0.0	1.0	0.0	0.0	1.0	1.0	0.0		0.9988764937047814
23	23.0	2843248	0	3198	0	0.0	1.0	0.0	0.0	1.0	1.0	0.0		0.9988764937047814
24	24.0	2843248	0	3198	0	0.0	1.0	0.0	0.0	1.0	1.0	0.0		0.9988764937047814
25	25.0	2843248	0	3198	0	0.0	1.0	0.0	0.0	1.0	1.0	0.0		0.9988764937047814
26	26.0	2843248	0	3198	0	0.0	1.0	0.0	0.0	1.0	1.0	0.0		0.9988764937047814
27	27.0	2843248	0	3198	0	0.0	1.0	0.0	0.0	1.0	1.0	0.0		0.9988764937047814
28	28.0	2843248	0	3198	0	0.0	1.0	0.0	0.0	1.0	1.0	0.0		0.9988764937047814
29	29.0	2843248	0	3198	0	0.0	1.0	0.0	0.0	1.0	1.0	0.0		0.9988764937047814
30	30.0	2843248	0	3198	0	0.0	1.0	0.0	0.0	1.0	1.0	0.0		0.9988764937047814
31	31.0	2843248	0	3198	0	0.0	1.0	0.0	0.0	1.0	1.0	0.0		0.9988764937047814
32	32.0	2843248	0	3198	0	0.0	1.0	0.0	0.0	1.0	1.0	0.0		0.9988764937047814
33	33.0	2843248	0	3198	0	0.0	1.0	0.0	0.0	1.0	1.0	0.0		0.9988764937047814
34	34.0	2843248	0	3198	0	0.0	1.0	0.0	0.0	1.0	1.0	0.0		0.9988764937047814
35	35.0	2843248	0	3198	0	0.0	1.0	0.0	0.0	1.0	1.0	0.0		0.9988764937047814
36	36.0	2843248	0	3198	0	0.0	1.0	0.0	0.0	1.0	1.0	0.0		0.9988764937047814
37	37.0	2843248	0	3198	0	0.0	1.0	0.0	0.0	1.0	1.0	0.0		0.9988764937047814
38	38.0	2843248	0	3198	0	0.0	1.0	0.0	0.0	1.0	1.0	0.0		0.9988764937047814
39	39.0	2843248	0	3198	0	0.0	1.0	0.0	0.0	1.0	1.0	0.0		0.9988764937047814
40	40.0	2843248	0	3198	0	0.0	1.0	0.0	0.0	1.0	1.0	0.0		0.9988764937047814
41	41.0	2843248	0	3198	0	0.0	1.0	0.0	0.0	1.0	1.0	0.0		0.9988764937047814
42	42.0	2843248	0	3198	0	0.0	1.0	0.0	0.0	1.0	1.0	0.0		0.9988764937047814
43	43.0	2843248	0	3198	0	0.0	1.0	0.0	0.0	1.0	1.0	0.0		0.9988764937047814
44	44.0	2843248	0	3198	0	0.0	1.0	0.0	0.0	1.0	1.0	0.0		0.9988764937047814
45	45.0	2843248	0	3198	0	0.0	1.0	0.0	0.0	1.0	1.0	0.0		0.9988764937047814
46	46.0	2843248	0	3198	0	0.0	1.0	0.0	0.0	1.0	1.0	0.0		0.9988764937047814
47	47.0	2843248	0	3198	0	0.0	1.0	0.0	0.0	1.0	1.0	0.0		0.9988764937047814
48	48.0	2843248	0	3198	0	0.0	1.0	0.0	0.0	1.0	1.0	0.0		0.9988764937047814
49	49.0	2843248	0	3198	0	0.0	1.0	0.0	0.0	1.0	1.0	0.0		0.9988764937047814
50	50.0	2843248	0	3198	0	0.0	1.0	0.0	0.0	1.0	1.0	0.0		0.9988764937047814
51	51.0	2843248	0	3198	0	0.0	1.0	0.0	0.0	1.0	1.0	0.0		0.9988764937047814
52	52.0	2843248	0	3198	0	0.0	1.0	0.0	0.0	1.0	1.0	0.0		0.9988764937047814
53	53.0	2843248	0	3198	0	0.0	1.0	0.0	0.0	1.0	1.0	0.0		0.9988764937047814
54	54.0	2843248	0	3198	0	0.0	1.0	0.0	0.0	1.0	1.0	0.0		0.9988764937047814
55	55.0	2843248	0	3198	0	0.0	1.0	0.0	0.0	1.0	1.0	0.0		0.9988764937047814
56	56.0	2843248	0	3198	0	0.0	1.0	0.0	0.0	1.0	1.0	0.0		0.9988764937047814
57	57.0	2843248	0	3198	0	0.0	1.0	0.0	0.0	1.0	1.0	0.0		0.9988764937047814
58	58.0	2843248	0	3198	0	0.0	1.0	0.0	0.0	1.0	1.0	0.0		0.9988764937047814
59	59.0	2843248	0	3198	0	0.0	1.0	0.0	0.0	1.0	1.0	0.0		0.9988764937047814
60	60.0	2843248	0	3198	0	0.0	1.0	0.0	0.0	1.0	1.0	0.0		0.9988764937047814
61	61.0	2843248	0	3198	0	0.0	1.0	0.0	0.0	1.0	1.0	0.0		0.9988764937047814
62	62.0	2843248	0	3198	0	0.0	1.0	0.0	0.0	1.0	1.0	0.0		0.9988764937047814
63	63.0	2843248	0	3198	0	0.0	1.0	0.0	0.0	1.0	1.0	0.0		0.9988764937047814
64	64.0	2843248	0	3198	0	0.0	1.0	0.0	0.0	1.0	1.0	0.0		0.9988764937047814
65	65.0	2843248	0	3198	0	0.0	1.0	0.0	0.0	1.0	1.0	0.0		0.9988764937047814
66	66.0	2843248	0	3198	0	0.0	1.0	0.0	0.0	1.0	1.0	0.0		0.9988764937047814
67	67.0	2843248	0	3198	0	0.0	1.0	0.0	0.0	1.0	1.0	0.0		0.9988764937047814
68	68.0	2843248	0	3198	0	0.0	1.0	0.0	0.0	1.0	1.0	0.0		0.9988764937047814
69	69.0	2843248	0	3198	0	0.0	1.0	0.0	0.0	1.0	1.0	0.0		0.9988764937047814
70	70.0	2843248	0	3198	0	0.0	1.0	0.0	0.0	1.0	1.0	0.0		0.9988764937047814
71	71.0	2843248	0	3198	0	0.0	1.0	0.0	0.0	1.0	1.0	0.0		0.9988764937047814
72	72.0	2843248	0	3198	0	0.0	1.0	0.0	0.0	1.0	1.0	0.0		0.9988764937047814
73	73.0	2843248	0	3198	0	0.0	1.0	0.0	0.0	1.0	1.0	0.0		0.9988764937047814
74	74.0	2843248	0	3198	0	0.0	1.0	0.0	0.0	1.0	1.0	0.0		0.9988764937047814
75	75.0	2843248	0	3198	0	0.0	1.0	0.0	0.0	1.0	1.0	0.0		0.9988764937047814
76	76.0	2843248	0	3198	0	0.0	1.0	0.0	0.0	1.0	1.0	0.0		0.9988764937047814
77	77.0	2843248	0	3198	0	0.0	1.0	0.0	0.0	1.0	1.0	0.0		0.9988764937047814
78	78.0	2843248	0	3198	0	0.0	1.0	0.0	0.0	1.0	1.0	0.0		0.9988764937047814
79	79.0	2843248	0	3198	0	0.0	1.0	0.0	0.0	1.0	1.0	0.0		0.9988764937047814
80	80.0	2843248	0	3198	0	0.0	1.0	0.0	0.0	1.0	1.0	0.0		0.9988764937047814
81	81.0	2843248	0	3198	0	0.0	1.0	0.0	0.0	1.0	1.0	0.0		0.9988764937047814
82	82.0	2843248	0	3198	0	0.0	1.0	0.0	0.0	1.0	1.0	0.0		0.9988764937047814
83	83.0	2843248	0	3198	0	0.0	1.0	0.0	0.0	1.0	1.0	0.0		0.9988764937047814
84	84.0	2843248	0	3198	0	0.0	1.0	0.0	0.0	1.0	1.0	0.0		0.9988764937047814
85	85.0	2843248	0	3198	0	0.0	1.0	0.0	0.0	1.0	1.0	0.0		0.9988764937047814
86	86.0	2843248	0	3198	0	0.0	1.0	0.0	0.0	1.0	1.0	0.0		0.9988764937047814
87	87.0	2843248	0	3198	0	0.0	1.0	0.0	0.0	1.0	1.0	0.0		0.9988764937047814
88	88.0	2843248	0	3198	0	0.0	1.0	0.0	0.0	1.0	1.0	0.0		0.9988764937047814
89	89.0	2843248	0	3198	0	0.0	1.0	0.0	0.0	1.0	1.0	0.0		0.9988764937047814
90	90.0	2843248	0	3198	0	0.0	1.0	0.0	0.0	1.0	1.0	0.0		0.9988764937047814
91	91.0	2843248	0	3198	0	0.0	1.0	0.0	0.0	1.0	1.0	0.0		0.9988764937047814
92	92.0	2843248	0	3198	0	0.0	1.0	0.0	0.0	1.0	1.0	0.0		0.9988764937047814
93	93.0	2843248	0	3198	0	0.0	1.0	0.0	0.0	1.0	1.0	0.0		0.9988764937047814
94	94.0	2843248	0	3198	0	0.0	1.0	0.0	0.0	1.0	1.0	0.0		0.9988764937047814
95	95.0	2843248	0	3198	0	0.0	1.0	0.0	0.0	1.0	1.0	0.0		0.9988764937047814
96	96.0	2843248	0	3198	0	0.0	1.0	0.0	0.0	1.0	1.0	0.0		0.9988764937047814
97	97.0	2843248	0	3198	0	0.0	1.0	0.0	0.0	1.0	1.0	0.0		0.9988764937047814
98	98.0	2843248	0	3198	0	0.0	1.0	0.0	0.0	1.0	1.0	0.0		0.9988764937047814
99	99.0	2843248	0	3198	0	0.0	1.0	0.0	0.0	1.0	1.0	0.0		0.9988764937047814
100	100.0	2843248	0	3198	0	0.0	1.0	0.0	0.0	1.0	1.0	0.0		0.9988764937047814
