# Supplementary material for: Determining a Clinically Applicable Cutoff in AI Algorithms for Predicting Clinical Deterioration: A Workload-Constrained, Alarm-Based Approach
Source: J Clin Med. 2026 Jul 22;15(14):5753. doi: 10.3390/jcm15145753 (PMC13413000; doi:10.3390/jcm15145753)
Supplement: Supplementary file 1 [file jcm-15-05753-s001.zip › Table_S4.csv]

Supplementary_Table_4
Prediction Horizon (h)	Score	N (time-points)	N (positive)	AUROC (obs-level)	AUROC CI lower	AUROC CI upper	AUPRC (obs-level)	AUPRC CI lower	AUPRC CI upper	AUROC (patient-level)	AUROC PL CI lower	AUROC PL CI upper	AUPRC (patient-level)	AUPRC PL CI lower	AUPRC PL CI upper
6	VC-MAES	674560	1678	0.8316	0.8215	0.8418	0.0516	0.0424	0.0628	0.8316	0.8103	0.8533	0.0532	0.0403	0.0694
6	NEWS	674560	1678	0.7434	0.7322	0.756	0.0102	0.0088	0.0119	0.7439	0.7202	0.765	0.0093	0.0074	0.012
6	MEWS	674560	1678	0.7059	0.6929	0.72	0.01	0.0085	0.0122	0.7062	0.6808	0.7311	0.0084	0.0065	0.0113
8	VC-MAES	674560	2201	0.8224	0.8133	0.8313	0.0585	0.0501	0.069	0.8223	0.8007	0.8434	0.06	0.0442	0.0776
8	NEWS	674560	2201	0.7413	0.731	0.7519	0.0133	0.0119	0.0153	0.7417	0.7189	0.7664	0.0121	0.0097	0.0155
8	MEWS	674560	2201	0.706	0.6941	0.718	0.0128	0.0112	0.0149	0.7064	0.6799	0.7323	0.0107	0.0084	0.0137
12	VC-MAES	674560	3174	0.8079	0.7998	0.8155	0.0658	0.0582	0.0745	0.8078	0.7873	0.8292	0.067	0.0496	0.0852
12	NEWS	674560	3174	0.7378	0.7294	0.746	0.0187	0.0168	0.0209	0.7386	0.7179	0.7631	0.0169	0.0138	0.0211
12	MEWS	674560	3174	0.7018	0.6928	0.7115	0.018	0.0162	0.0202	0.7026	0.6781	0.7287	0.015	0.0121	0.0186
24	VC-MAES	674560	5591	0.7831	0.7767	0.7894	0.0749	0.0686	0.0815	0.7832	0.761	0.8082	0.0759	0.0585	0.0965
24	NEWS	674560	5591	0.7278	0.7218	0.734	0.0277	0.0259	0.0298	0.7287	0.7106	0.7512	0.0253	0.0208	0.0313
24	MEWS	674560	5591	0.6897	0.6825	0.6967	0.0283	0.0263	0.0306	0.6905	0.6708	0.7151	0.0238	0.0191	0.0297
