# Supplementary material for: Determining a Clinically Applicable Cutoff in AI Algorithms for Predicting Clinical Deterioration: A Workload-Constrained, Alarm-Based Approach
Source: J Clin Med. 2026 Jul 22;15(14):5753. doi: 10.3390/jcm15145753 (PMC13413000; doi:10.3390/jcm15145753)
Supplement: Supplementary file 1 [file jcm-15-05753-s001.zip › TABLE_S5.xlsx]

## Sheet: Sheet1
	MAES		NEWS		MEWS
Variables	Missingness (%)	Mean Input Interval (hours)	Missingness (%)	Mean Input Interval (hours)	Missingness (%)	Mean Input Interval (hours)
SBP (mmHg)	0	6.1 [4.3;7.3]	0	6.1 [4.3;7.3]	0	6.1 [4.3;7.3]
HR (beat/min)	0	6.3 [4.2;7.4]	0	6.3 [4.2;7.4]	0	6.3 [4.2;7.4]
RR (breathes/min)	0	6.3 [4.3;7.5]	0	6.3 [4.3;7.5]	0	6.3 [4.3;7.5]
BT (°C)	0	5.8 [4.1;7.2]	0	5.8 [4.1;7.2]	0	5.8 [4.1;7.2]
GCS	0	8.4 [6.4;10.7]	0	8.4 [6.4;10.7]	0	8.4 [6.4;10.7]
SpO2 (%)	18.4669	1.7 [0.6;5.0]	18.4669	1.7 [0.6;5.0]	18.4669	1.7 [0.6;5.0]
DBP (mmHg)	0	6.1 [4.3;7.3]
TB (mg/dL)	21.5597	47.9 [32.1;70.6]
Lactate (mmol/L)	76.2062	2.4 [1.7;16.3]
pH	75.8619	2.0 [1.7;8.8]
Sodium (mEq/L)	22.0025	41.9 [28.1;61.7]
Potassium (mEq/L)	21.9963	41.9 [28.1;61.6]
Creatinine (mg/dL)	20.9367	40.6 [27.3;61.5]
Hematocrit (%)	14.5009	33.3 [19.8;49.8]
Total WBC (10³/μL)	15.9213	38.2 [26.4;57.1]
Bicarbonate (mEq/L)	74.5891	2.0 [1.4;7.2]
Platelet (10³/μL)	16.0033	39.3 [27.5;58.0]
CRP (mg/dL)	29.3605	58.8 [40.4;82.4]
Score generation frequency	0	3.3 [2.4;4.4]	0	3.5 [2.6;4.7]	0	3.7 [2.7;4.8]
