# Supplementary material for: Determining a Clinically Applicable Cutoff in AI Algorithms for Predicting Clinical Deterioration: A Workload-Constrained, Alarm-Based Approach
Source: J Clin Med. 2026 Jul 22;15(14):5753. doi: 10.3390/jcm15145753 (PMC13413000; doi:10.3390/jcm15145753)
Supplement: Supplementary file 1 [file jcm-15-05753-s001.zip › Table_S6.xlsx]

## Sheet: Sheet1
Supplementary Table S6. Operating-point performance of VC-MAES, NEWS, and MEWS on the common prediction time-point sample.
Method	Model	Cut-off	Sensitivity	Specificity	PPV	Total Alerts per Day per 100 admissions total_alerts	Youden	F1
Youden_index	MAES	21	0.7062	0.8057	0.009	21.84	0.5119	0.0177
Youden_index	NEWS	6	0.5644	0.7908	0.0067	22.89	0.3552	0.0132
Youden_index	MEWS	3	0.5119	0.8068	0.0066	25.87	0.3187	0.013
ED	MAES	17	0.767	0.739	0.0073	28.03	0.506	0.0144
ED	NEWS	5	0.674	0.6705	0.0051	31.56	0.3445	0.0101
ED	MEWS	2	0.7503	0.539	0.004	50.51	0.2893	0.008
F1_score	MAES	65	0.1251	0.9972	0.1008	0.83	0.1224	0.1117
F1_score	NEWS	12	0.0405	0.997	0.0322	1.05	0.0375	0.0359
F1_score	MEWS	6	0.0828	0.9908	0.0219	2.23	0.0736	0.0346
IU	MAES	21	0.7062	0.8057	0.009	21.84	0.5119	0.0177
IU	NEWS	5	0.674	0.6705	0.0051	31.56	0.3445	0.0101
IU	MEWS	2	0.7503	0.539	0.004	50.51	0.2893	0.008
Alarm_based	MAES	34	0.5244	0.9283	0.0179	9.67	0.4527	0.0346
Alarm_based	NEWS	9	0.2271	0.957	0.013	7.07	0.1841	0.0246
Alarm_based	MEWS	5	0.174	0.9716	0.0151	5.58	0.1457	0.0277
Spec>=0.95	MAES	39	0.4523	0.9535	0.0237	6.94	0.4058	0.045
Spec>=0.95	NEWS	9	0.2271	0.957	0.013	7.07	0.1841	0.0246
Spec>=0.95	MEWS	5	0.174	0.9716	0.0151	5.58	0.1457	0.0277
